# Supplementary material for: Amphibian life history in a temperate environment of the Mexican Plateau: dimorphism, phenology and trophic ecology of a hylid frog, Hyla eximia (=Dryophytes eximius)
Source: PeerJ. 2018 Nov 8;6:e5897. doi: 10.7717/peerj.5897 (PMC6234908; doi:10.7717/peerj.5897)
Supplement: Supplemental Information 2 [file peerj-06-5897-s002.xls]

## Sheet: Hoja1
Acronimo	Especies	Sex	LHC	Long head	wide head	arm	forearm	Femur	Tibia	age class	weight	Microhabitat	vetegation type
Hy1	H. eximia	M	31.7	10.8	10.4	6.2	5.8	34.13	17.9	Adulto	2.5	soil	BPE
Hy2	H. eximia	M	29.2	11.6	11.4	5.6	6.5	15.6	15.9	A	2	soil	BPE
Hy3	H. plicata	H	30.8	10.4	10.6	7.1	7.6	14.8	15.7	A	2	soil	BPE
Hy4	H. eximia	M	28.4	10.5	8.8	6.7	6.2	12.9	14.6	A	1.8	soil	BPE
Hy5	H. eximia	M	31.6	10.4	10.8	6.5	6.6	15.3	16.9	A	2.5	soil	BPE
Hy6	H. eximia	M	29.4	10.5	9.8	5.8	5.8	15	14.4	A	2	soil	BPE
Hy7	H. eximia	M	26.7	10	9.5	6.8	5.9	14.8	15.2	A	2.2	soil	BPE
Hy8	H. eximia	M	30.6	10.9	10.8	6.6	6.6	16.2	16.7	A	2	soil	BPE
Hy9	H. plicata	H	35.1	12.8	11.4	7.1	7.2	16.9	18.1	A	2.5	soil	BPE
Hy10	H. eximia	M	30.8	10.6	9.9	5.5	6.2	16.3	16.8	A	2	soil	BPE
Hy11	H. eximia	M	29.2	11	9	6	6	16.2	16	A	2.2	soil	BPE
Hy12	H. eximia	M	32	11	10	9.8	7	12	17	A	2.5	soil	BPE
Hy13	H. eximia	M	28.7	10.1	10.1	6.3	5.9	16.7	16.2	A	3	soil	BPE
Hy14	H. eximia	M	28.1	9.5	9.4	6.4	5.8	15.2	14.5	A	2.5	soil	BPE
Hy 6-R	H. eximia	M	29.5	10.5	9.8	5.7	6.1	15.4	16.1	A	2.4	soil	BPE
Hy15	H. eximia	M	27.3	9.8	9.7	5.5	6.6	15.3	14.7	A	2.4	soil	BPE
Hy 10-R	H. eximia	M	30.7	10.8	9.4	6.7	7.1	17.4	16.7	A	2.6	soil	BPE
Hy16	H. eximia	M	28.9	9.8	9.3	5.7	6.6	16.1	18.1	A	2.4	soil	BPE
Hy17	H. eximia	M	29.5	10.8	10.6	6.2	6.3	14.4	15.5	A	3.1	soil	BPE
Hy18	H. eximia	M	31.7	10.8	10.5	6.9	6.1	14.9	16.6	A	3	soil	BPE
Hy19	H. eximia	M	31	10	11	7	7	11	12	A	2.2	soil	BPE
Hy20	H. eximia	M	31	9	9	6	6	17	16	A	2.3	soil	BPE
Hy21	H. plicata	H	34	11	10	8	7	12	13	A	3.9	soil	BPE
Hy22	H. eximia	M	31	11	10	6	6	15	16	A	2.4	soil	BPE
Hy23	H. eximia	M	33	10	11	6	6	17	18	A	3.5	soil	BPE
Hy24	H. eximia	M	28	9	9	6	7	14	14	A	2	soil	BPE
Hy25	H. eximia	M	31	10	9	7	6	14	16	A	2.4	soil	BPE
Hy26	H. eximia	M	31	11	10	7	6	16	17	A	2.7	soil	BPE
Hy27	H. eximia	M	28	10	10	6	7	11	13	A	2.4	soil	BPE
Hy28	H. eximia	M	31	10	10.5	7	6.5	15.5	14.7	A	2.6	soil	BPE
Hy-17-R	H. eximia	M	29	11	11	5.6	6	16	16	A	3.1	soil	BPE
Hy29	H. eximia	M	31	11	9.5	6.5	6	15	16	A	3	soil	BPE
Hy30	H. eximia	M	32	11	10.5	6	7	16	17	A	2.5	soil	BPE
Hy31	H. eximia	M	29	9	8	7	6.5	15	14.5	A	2.4	soil	BPE
Hy-43-R	H. eximia	M	28.4	10.5	8.8	6.7	6.2	12.9	14.6	A	1.8	soil	BPE
Hy32	H. eximia	M	30	9.5	9.5	6	6.5	15	16	A	2.3	soil	BPE
Hy33	H. eximia	M	27	9	10	6	6	14	15	A	2.2	soil	BPE
Hy34	H. eximia	M	29	10	9.5	7	7	14.5	15	A	2.8	soil	BPE
Hy35	H. eximia	M	31	9.5	9	6	7	15	16	A	2.5	soil	BPE
Hy36	H. eximia	M	29	11.5	10	6	6.5	16	16.5	A	3	soil	BPE
Hy37	H. eximia	M	30.6	9.2	11	6	7	15	16	A	2.8	soil	BPE
Hy38	H. eximia	M	30	10	9	7	7.5	14	16	A	2.6	soil	BPE
Hy39	H. eximia	M	30.5	10	9.8	6.3	6.2	16.2	15	A	2.8	soil	BPE
Hy40	H. eximia	M	31	9.5	10	6.5	7.2	13.5	16	A	2.5	soil	BPE
Hy-16-R	H. eximia	M	29	9.5	10	6	6.5	15	16	A	2.7	soil	BPE
Hy41	H. eximia	M	31	11	10.5	6	6.5	16	17	A	2.7	soil	BPE
Hy42	H. eximia	M	30	9	9.2	5.5	6	14	15.2	A	2.4	soil	BPE
Hy44	H. eximia	M	31	9.5	10	6	7	15	17	A	2.8	soil	BPE
Hy45	H. eximia	M	28	29	11	10	6	15	16	A	2.3	soil	BPE
Hy46	H. eximia	M	31	11	11	5	7	16	17	A	2.5	soil	BPE
Hy47	H. eximia	M	32	11	11	7	7.5	16	17	A	2.8	soil	BPE
Hy48	H. eximia	M	31	10	11	6	6.5	15	16	A	2.9	soil	BPE
Hy49	H. eximia	M	31	10	10	6.5	6	15.5	16.5	A	3.1	soil	BPE
Hy50	H. eximia	M	31	11	11	6	7	14.5	15	A	2.5	soil	BPE
Hy51	H. eximia	M	30	9.5	10.5	6.2	7	15.2	16	A	2.6	soil	BPE
Hy52	H. eximia	M	31	10.2	9.5	6	7	15.3	16	A	2.7	soil	BPE
Hy53	H. eximia	M	29.5	10	9.5	7.5	7	16	15.5	A	2.5	soil	BPE
Hy54	H. eximia	M	24	8	8.7	5.5	4.3	11	12.3	A	1.8	soil	BPE
Hy55	H. eximia	M	31	10	11	6	6.2	16	16	A	2.7	soil	BPE
Hy56	H. eximia	M	31	10	11	6.7	7	14.5	15	A	2.8	soil	BPE
Hy57	H. eximia	M	33	11	12	6.5	7	17	17	A	3.1	soil	BPE
Hy58	H. eximia	M	30	10	10	5	6	15.3	14	A	2.6	soil	BPE
Hy59	H. eximia	M	31	11	10	6	6.2	15.5	16	A	3.4	soil	BPE
Hy60	H. eximia	M	31.5	10.5	10.2	6	6.5	15	16	A	2.6	soil	BPE
Hy61	H. eximia	M	32	10.5	9.5	5.5	6.2	16	16.2	A	2.5	soil	BPE
Hy62	H. eximia	M	30	9	9	5.5	6	15	16	A	3.1	soil	BPE
Hy63	H. plicata	H	35	11	12	6	7	15	17	A	4.3	soil	BPE
Hy64	H. eximia	M	31	9	10	6	6.5	15	16	A	2.7	soil	BPE
Hy65	H. eximia	M	29	9.5	10	5.6	6.2	14.5	15	A	3.1	soil	BPE
Hy66	H. eximia	M	28	8.5	9	5	5.5	13	14	A	2.1	soil	BPE
Hy67	H. plicata	H	32	10	11	5.5	6	16	17	A	4.2	soil	BPE
Hy68	H. eximia	M	28.5	9	9	5.5	6.2	13.5	14.5	A	26	soil	BPE
Hy69	H. plicata	H	32	10	11	7	7	16	17	A	3.7	soil	BPE
Hy70	H. plicata	H	31	10	10	6	7	16.2	16	A	3.1	soil	BPE
Hy71	H. plicata	H	33	10	11	6	7	17	17	A	3.4	soil	BPE
Hy72	H. eximia	M	31	10	10	6	7	16	17	A	2.9	soil	BPE
Hy72	H. eximia	M	29	9.7	10	6	5	16	16	A	2.8	soil	BPE
Hy73	H. plicata	H	30	9	10	5.5	6.2	14	15.5	A	2.8	soil	BPE
Hy74	H. plicata	H	31	9.2	9.9	6	7	14.5	16	A	3.2	soil	BPE
Hy75	H. plicata	H	32	10	10.5	7.5	7.2	15	16	A	3.7	soil	BPE
Hy76	H. eximia	M	30	10.5	10	7	7	16.5	17	A	2.9	soil	BPE
Hy77	H. plicata	H	34	11	11	6	6.5	17	18	A	4.4	soil	BPE
Hy78	H. eximia	M	31	10	10.5	6	6	15.5	16	A	3.2	soil	BPE
Hy79	H. plicata	H	33.5	10.9	11	7	7.5	18	19	A	4.3	soil	BPE
Hy80	H. eximia	M	29.5	10.1	10.1	4.9	4.9	14.1	15	A	2.5	soil	BPE
Hy81	H. eximia	M	26.2	9.1	9	4.1	5.3	13.2	13.4	A	2.4	soil	BPE
Hy-12-R	H. eximia	M	28.1	9.9	10.6	5.2	5.1	14.9	16.4	A	2.5	soil	BPE
Hy-48-R	H. eximia	M	29	9	9.9	5.1	5.5	15.3	15.2	A	2.9	soil	BPE
Hy-58-R	H. eximia	M	30.5	9.4	9.3	4.7	4.9	13.2	14.8	A	2.5	soil	BPE
Hy82	H. eximia	H	34.4	11.3	12.1	7.2	7.1	17.6	18.4	A	4.1	soil	BPE
Hy83	H. eximia	M	30.1	9.2	10.1	5.2	6.1	14.3	15.8	A	3	soil	BPE
Hy-37-R	H. eximia	M	30.1	10.4	9.6	5.6	5.5	15.3	15.2	A	3	soil	BPE
Hy84	H. eximia	M	28.9	9.1	10.1	5.6	6.1	14.8	14.9	A	2.3	soil	BPE
Hy85	H. eximia	M	26.8	9.6	5.3	6.2	5.9	14.3	14.2	A	2.5	soil	BPE
Hy-47-R	H. eximia	M	31.4	9.8	10.5	6.1	6.2	16.1	16.6	A	3.1	soil	BPE
Hy-36-R	H. eximia	M	29.3	10.3	10.2	5.1	6.2	16.1	16.5	A	3	soil	BPE
Hy86	H. eximia	M	29.1	9.2	9.3	5.4	6.3	16.2	16.1	A	3	soil	BPE
Hy-59-R	H. eximia	M	31.3	9.8	10.6	6.1	5.9	15.8	15.9	A	3.9	soil	BPE
Hy-10-R	H. eximia	M	30.4	9.8	9.2	5.7	6.5	16.1	16.2	A	2.6	soil	BPE
Hy-60-R	H. eximia	M	30.7	10.1	9.7	5.5	7.1	14.8	15.6	A	2.6	soil	BPE
Hy-54-R	H. eximia	M	25.4	9.1	8.7	5.2	4.8	11.3	13.1	A	1.7	soil	BPE
Hy87	H. eximia	M	30.6	10.1	10.2	6.1	6.2	14.4	15.5	A	2.7	soil	BPE
Hy-41-R	H. eximia	M	30.6	10.3	10.4	6.2	6.3	16.4	15.8	A	2.7	soil	BPE
Hy88	H. eximia	M	28.9	9.4	9.8	6.4	5.8	13.6	14.1	A	2.3	soil	BPE
Hy89	H. eximia	M	28.5	8.8	9.5	5.3	5.4	14.4	14.1	A	2.3	soil	BPE
Hy90	H. eximia	M	29.9	9.2	9.7	5.8	6.5	14.6	15.1	A	2.7	soil	BPE
Hy-34-R	H. eximia	M	28.4	9.1	9.4	5.5	5.7	15.3	15.9	A	2.4	soil	BPE
Hy91	H. eximia	M	29.1	9.6	10.3	5.5	6.3	15.1	15.7	A	2.5	soil	BPE
Hy-62-R	H. eximia	M	27.5	9.7	9.2	6.2	6.5	15.5	14.4	A	2.5	soil	BPE
Hy92	H. eximia	M	30.4	9.8	10.6	5.9	5.8	15.5	15.6	A	2.8	soil	BPE
Hy93	H. eximia	M	30.5	8.7	9.4	5.8	6.3	14.4	15.3	A	2.5	soil	BPE
Hy94	H. eximia	M	31.8	10.3	9.8	5.7	6.4	15.4	16.3	A	3.4	soil	BPE
Hy-15-R	H. eximia	M	31.1	10.2	10.8	5.8	6.7	16.3	16.2	A	2.9	soil	BPE
Hy95	H. eximia	M	29.1	10.4	10.1	6.4	5.9	15.1	15.7	A	2.5	soil	BPE
Hy96	H. eximia	M	30.1	9.8	10.1	5.8	5.9	15.6	15.4	A	2.4	soil	BPE
Hy97	H. eximia	M	31.1	10.8	10.5	6.8	6.6	17.3	17.1	A	2.7	soil	BPE
Hy-72-R	H. eximia	M	28.8	10.8	10.3	5.8	6.7	16.1	16.2	A	2.8	soil	BPE
Hy-13-R	H. eximia	M	30.8	9.9	9.6	6.1	6.3	15.1	16.1	A	2.5	soil	BPE
Hy-45-R	H. eximia	M	28.7	9.5	10.1	6.1	5.8	13.9	15.3	A	2.3	soil	BPE
Hy-14-R	H. eximia	M	28.6	9.5	9.6	6.6	6.1	13.9	13.8	A	2.3	soil	BPE
Hy98	H. eximia	M	28.4	9.7	9.6	4.9	5.3	15.3	14.1	A	2.1	soil	BPE
Hy-7-R	H. eximia	M	30.1	8.5	10.7	5.1	5.3	14.3	16.3	A	2.4	soil	BPE
Hy-27-R	H. eximia	M	28.7	9.9	10.8	5.4	5.8	15.8	15.6	A	2.4	soil	BPE
Hy-19-R	H. eximia	M	30.8	10.1	10.3	7.2	6.1	15.3	16.3	A	2.8	soil	BPE
Hy99	H. eximia	M	30.6	10.1	10.3	6.3	6.4	16.8	16.4	A	2.6	soil	BPE
Hy100	H. eximia	M	28.7	9.3	11.1	6.3	6.9	15.1	14.8	A	2.5	soil	BPE
Hy101	H. eximia	M	28.1	9.2	8.7	6.2	5.5	13.2	14.1	A	2.3	soil	BPE
Hy102	H. eximia	M	27.1	9.3	8.9	5.2	5.4	14.5	14.8	A	2.1	soil	BPE
Hy-68-R	H. eximia	M	29.5	9.3	9.6	4.8	5.8	15.1	16.4	A	2.5	soil	BPE
Hy-44-R	H. eximia	M	31.3	10.5	9.6	6.7	5.7	15.7	15.8	A	2.9	soil	BPE
Hy-17-R	H. eximia	M	30.2	10.1	10.7	6.1	6.7	15.3	15.7	A	2.4	soil	BPE
Hy-6-R	H. eximia	M	31.7	9.9	10.2	6.6	5.6	15.7	15.2	A	2.5	soil	BPE
Hy103	H. eximia	M	30.3	10.3	9.9	5.7	6.4	15.8	16.8	A	2.1	soil	BPE
Hy104	H. eximia	M	32.5	8.7	9.2	7.1	6.5	15.8	17.2	A	2.2	soil	BPE
Hy-98-R	H. eximia	M	28.3	10.1	9.8	6.2	6.3	15.3	14.1	A	2	soil	BPE
Hy-45-R	H. eximia	M	29.8	9.7	9.8	5.9	6.4	15.1	16.1	A	2.1	soil	BPE
Hy-58-R	H. eximia	M	29.6	9.2	9.3	6.2	6.3	15.1	14.5	A	2	soil	BPE
Hy-80-R	H. eximia	M	26.6	9.3	9.9	6.2	5.7	14.9	13.6	A	1.8	soil	BPE
Hy167	H. eximia	M	29.6	9.8	9.6	5.4	6.1	15.2	12.8	A	2.3	soil	BPE
Hy168	H. eximia	M	28.7	8.4	9.1	4.9	5.7	14	15	A	2	soil	BPE
Hy169	H. eximia	M	27.1	9.3	9.8	4.9	5.6	15.7	15.2	A	2.4	soil	BPE
Hy170	H. eximia	M	26.2	9.3	9.2	5.5	5.5	15.1	14.4	A	1.5	soil	BPE
Hy171	H. eximia	M	28.5	9.7	9.6	5.4	5.7	14.8	13.6	A	2.5	soil	BPE
Hy172	H. eximia	M	29.1	9	10.1	4.4	5.9	15.5	15.3	A	2.5	soil	BPE
Hy173	H. eximia	M	27.8	9.9	9.1	5.1	5.7	14.6	15.3	A	2.3	soil	BPE
Hy-90-R	H. eximia	M	30.2	9.8	9.6	4.4	5.4	15.9	14.9	A	2.3	soil	BPE
Hy174	H. eximia	M	18.4	5.2	6.5	3.2	3.4	10.1	9.4	J	0.8	soil	BPE
Hy175	H. eximia	M	30.1	9.1	10.2	4.8	5.5	14.4	15.5	A	2.6	soil	BPE
Hy176	H. eximia	M	30.3	9.9	9.4	4.7	6.8	15.4	15.7	A	2.5	soil	BPE
Hy177	H. eximia	M	28.4	9.1	8.4	4.1	5.7	13.1	13.4	A	1.4	soil	BPE
Hy178	H. eximia	M	26.4	9.8	9.1	5.2	5.2	12.6	13.5	A	1.5	soil	BPE
Hy179	H. eximia	M	28.6	10.1	9.7	5.1	6.1	15.2	14.6	A	2.4	soil	BPE
Hy180	H. eximia	M	28.2	9.4	9.1	4.9	6.3	13.8	15.1	A	2.5	soil	BPE
Hy181	H. eximia	M	29.2	9.5	9.1	5.7	6.7	15.1	15.5	A	2.6	soil	BPE
Hy182	H. eximia	M	28.4	9.1	9.4	3.8	5.4	14.1	14.8	A	2.1	soil	BPE
Hy183	H. eximia	M	26.6	8.7	8.9	4.8	5.1	13.5	13.8	A	2.1	soil	BPE
Hy-49-R	H. eximia	M	27.9	8.8	10.2	5.4	5.5	15.9	16.1	A	2.6	soil	BPE
Hy184	H. eximia	M	29.6	9.3	9.7	4.6	5.7	15.3	15.9	A	3	soil	BPE
Hy185	H. eximia	M	15.1	5.9	5.6	2.4	2.7	6.6	7.5	J	0.6	soil	BPE
Hy186	H. eximia	M	29.1	8.9	8.7	4.2	5.3	13.1	12.6	A	2	soil	BPE
Hy-97-R	H. eximia	M	32.6	10.1	10.7	5.3	7.4	16.3	17.7	A	2.5	soil	BPE
Hy187	H. eximia	M	29.5	9.3	10.2	5.4	5.7	12.9	14.4	A	2.5	soil	BPE
Hy188	H. plicata	H	29.9	8.8	10.6	5.4	6.1	15.1	15.6	A	2.8	soil	BPE
Hy189	H. eximia	M	30.4	8.1	8.9	4.7	5.7	12.9	14.1	A	2.1	soil	BPE
Hy-42-R	H. eximia	M	28.6	9.4	9.3	4.5	6.1	14.3	15.4	A	2.1	soil	BPE
Hy190	H. eximia	M	28.17	8.11	9.6	4.8	4.8	4.5	14.2	A	2	soil	BPE
Hy191	H. eximia	M	29.8	8.4	9.8	4.3	5.2	15.9	14.9	A	1.9	soil	BPE
Hy192	H. eximia	M	33.7	10.1	13.1	6.7	6.9	15.1	17.1	A	2.9	soil	BPE
Hy193	H. eximia	M	15	6.6	5.9	2.9	2.8	6.7	6.6	J	0.5	soil	BPE
Hy194	H. eximia	M	15.2	6.5	6.5	2.4	2.5	6.3	9	J	0.5	soil	BPE
Hy195	H. eximia	M	19.6	7.4	6.4	3.7	3.8	8.1	8.5	J	0.6	soil	BPE
Hy196	H. eximia	M	16.5	6.1	5.6	3.6	3.5	7.1	9.9	J	0.5	soil	BPE
Hy197	H. eximia	M	27.8	12.6	9.1	5.4	5.5	14.7	15.4	A	1.6	soil	BPE
